# Supplementary material for: Sodium Butyrate Attenuates Taurocholate-Induced Acute Pancreatitis by Maintaining Colonic Barrier and Regulating Gut Microorganisms in Mice
Source: Front Physiol. 2022 Mar 17;13:813735. doi: 10.3389/fphys.2022.813735 (PMC8969109; doi:10.3389/fphys.2022.813735)
Supplement: Supplementary file 1 [file Data_Sheet_1.ZIP]

Archive with 23 entries (23 files):
- PANC-NEUT-3-12_AP1-L6,2f,C11,2f,F4,2f,D2_012.fcs
- PANC-NEUT-3-12_AP2-L6,2f,C11,2f,F4,2f,D2_013.fcs
- PANC-NEUT-3-12_AP3-L6,2f,C11,2f,F4,2f,D2_014.fcs
- PANC-NEUT-3-12_AP4-L6,2f,C11,2f,F4,2f,D2_015.fcs
- PANC-NEUT-3-12_AP5-L6,2f,C11,2f,F4,2f,D2_016.fcs
- PANC-NEUT-3-12_AP6-L6,2f,C11,2f,F4,2f,D2_017.fcs
- PANC-NEUT-3-12_D1-L6,2f,C11,2f,F4,2f,D2_018.fcs
- PANC-NEUT-3-12_D2-L6,2f,C11,2f,F4,2f,D2_019.fcs
- PANC-NEUT-3-12_D3-L6,2f,C11,2f,F4,2f,D2_020.fcs
- PANC-NEUT-3-12_D4-L6,2f,C11,2f,F4,2f,D2_021.fcs
- PANC-NEUT-3-12_D5-L6,2f,C11,2f,F4,2f,D2_022.fcs
- PANC-NEUT-3-12_D6-L6,2f,C11,2f,F4,2f,D2_023.fcs
- PANC-NEUT-3-12_NC1-CD11B_003.fcs
- PANC-NEUT-3-12_NC1-CD206_004.fcs
- PANC-NEUT-3-12_NC1-F4,2f,80_005.fcs
- PANC-NEUT-3-12_NC1-L6,2f,C11,2f,F4,2f,D2_006.fcs
- PANC-NEUT-3-12_NC1-LY6G_002.fcs
- PANC-NEUT-3-12_NC1_001.fcs
- PANC-NEUT-3-12_NC2-L6,2f,C11,2f,F4,2f,D2_007.fcs
- PANC-NEUT-3-12_NC3-L6,2f,C11,2f,F4,2f,D2_008.fcs
- PANC-NEUT-3-12_NC4-L6,2f,C11,2f,F4,2f,D2_009.fcs
- PANC-NEUT-3-12_NC5-L6,2f,C11,2f,F4,2f,D2_010.fcs
- PANC-NEUT-3-12_NC6-L6,2f,C11,2f,F4,2f,D2_011.fcs
